# Supplementary material for: The course of mechanical allodynia differs between forelimb innervation territories following median nerve injury in the rat
Source: Front Neurosci. 2025 Sep 19;19:1602524. doi: 10.3389/fnins.2025.1602524 (PMC12491299; doi:10.3389/fnins.2025.1602524)
Supplement: Supplementary file 2 [file Table_1.xlsx]

## Sheet: Supplementary Table 1
		Print Length	Print Width	Print Area	Swing Time	Duty Cycle	Swing Speed	Stand Index	Single Stance	Mechanichal withdrawl threshold radial	Mechanichal withdrawl threshold central	Mechanichal withdrawl threshold ulnar	Mean Grasping Strength	Maximum Grasping Strength
Print Length	scc	1	,578**	,663**	-,480**	,578**	,385**	-0.0678946	0.00628195	0.0768083	0.166641	,192*	,211*	0.11344
	p (two-tailed)		8.75573e-12	3.6071e-16	4.21061e-08	8.9035e-12	1.80584e-05	0.467013	0.946406	0.410448	0.0725382	0.0377051	0.0221019	0.223299
Print Width	scc	,578**	1	,829**	-,551**	,622**	,538**	-0.024798	0.0204801	-,268**	-0.0697389	0.0309883	,416**	,358**
	p (two-tailed)	8.75573e-12		8.35481e-31	1.24752e-10	7.29715e-14	3.91662e-10	0.790707	0.826517	0.0034436	0.454971	0.740138	3.17678e-06	7.52412e-05
Print Area	scc	,663**	,829**	1	-,550**	,604**	,522**	0.0261548	-0.0426468	-,189*	0.0190855	0.0918565	,410**	,355**
	p (two-tailed)	3.6071e-16	8.35481e-31		1.31688e-10	5.73506e-13	1.56002e-09	0.77954	0.647994	0.0411982	0.838164	0.324626	4.48783e-06	8.55194e-05
Swing Time	scc	-,480**	-,551**	-,550**	1	-,891**	-,964**	0.0564776	,211*	0.120113	0.0405611	-0.0523833	-,309**	-,228*
	p (two-tailed)	4.21061e-08	1.24752e-10	1.31688e-10		3.56643e-41	5.86778e-68	0.545297	0.0223131	0.197071	0.66414	0.574857	0.000712814	0.013517
Duty Cycle	scc	,578**	,622**	,604**	-,891**	1	,836**	-,190*	-0.0957511	-0.0901835	0.0115032	0.146953	,381**	,321**
	p (two-tailed)	8.9035e-12	7.29715e-14	5.73506e-13	3.56643e-41		9.34728e-32	0.0401432	0.304445	0.333553	0.902032	0.113862	2.30735e-05	0.000409536
Swing Speed	scc	,385**	,538**	,522**	-,964**	,836**	1	-0.0352029	-,226*	-0.107876	-0.017063	0.0574447	,330**	,258**
	p (two-tailed)	1.80584e-05	3.91662e-10	1.56002e-09	5.86778e-68	9.34728e-32		0.706317	0.0144443	0.246982	0.855115	0.538425	0.000284001	0.00497814
Stand Index	scc	-0.0678946	-0.024798	0.0261548	0.0564776	-,190*	-0.0352029	1	-0.0510128	0.00351672	-0.0785123	-0.120554	-,264**	-,285**
	p (two-tailed)	0.467013	0.790707	0.77954	0.545297	0.0401432	0.706317		0.584916	0.969982	0.400112	0.195417	0.00399153	0.00183474
Single Stance	scc	0.00628195	0.0204801	-0.0426468	,211*	-0.0957511	-,226*	-0.0510128	1	-0.068236	-0.0397018	-0.0330202	-0.0917915	-0.0658314
	p (two-tailed)	0.946406	0.826517	0.647994	0.0223131	0.304445	0.0144443	0.584916		0.464771	0.670839	0.723766	0.32497	0.480689
Mechanichal withdrawl threshold radial	scc	0.0768083	-,268**	-,189*	0.120113	-0.0901835	-0.107876	0.00351672	-0.068236	1	,795**	,655**	-0.125069	-0.156019
	p (two-tailed)	0.410448	0.0034436	0.0411982	0.197071	0.333553	0.246982	0.969982	0.464771		1.0189e-26	1.06359e-15	0.179084	0.092999
Mechanichal withdrawl threshold central	scc	0.166641	-0.0697389	0.0190855	0.0405611	0.0115032	-0.017063	-0.0785123	-0.0397018	,795**	1	,890**	0.162711	0.127549
	p (two-tailed)	0.0725382	0.454971	0.838164	0.66414	0.902032	0.855115	0.400112	0.670839	1.0189e-26		6.0651e-41	0.0796371	0.170549
Mechanichal withdrawl threshold unar	scc	,192*	0.0309883	0.0918565	-0.0523833	0.146953	0.0574447	-0.120554	-0.0330202	,655**	,890**	1	,280**	,240**
	p (two-tailed)	0.0377051	0.740138	0.324626	0.574857	0.113862	0.538425	0.195417	0.723766	1.06359e-15	6.0651e-41		0.00219542	0.00918649
Mean Grasping Strength	scc	,211*	,416**	,410**	-,309**	,381**	,330**	-,264**	-0.0917915	-0.125069	0.162711	,280**	1	,950**
	p (two-tailed)	0.0221019	3.17678e-06	4.48783e-06	0.000712814	2.30735e-05	0.000284001	0.00399153	0.32497	0.179084	0.0796371	0.00219542		3.51585e-60
Maximum Grasping Strength	scc	0.11344	,358**	,355**	-,228*	,321**	,258**	-,285**	-0.0658314	-0.156019	0.127549	,240**	,950**	1
	p (two-tailed)	0.223299	7.52412e-05	8.55194e-05	0.013517	0.000409536	0.00497814	0.00183474	0.480689	0.092999	0.170549	0.00918649	3.51585e-60
Supplementary Table 1: Correlation analysis reconstructed side. Correlation analysis of the functional tests data of the reconstructed side (CatWalk, Grasping Strength, Von Frey Test) by calculating Spearman correlation coefficients (scc). Correlation coefficients with significant p-values are marked in bold. *p<0,05; **p<0,01.

## Sheet: Supplementary Table 2
	Print Length	Print Width	Print Area	Swing Time	Duty Cycle	Swing Speed	Stand Index	Single Stance	Mechanical withdrawl threshold radial	Mechanical withdrawl threshold central	Mechanical withdrawl threshold ulnar	Mean Grasping Strength	Maximum Grasping Strength
Print Length	1	0.578	0.663	-0.48	0.578	0.385	-0.0678946	0.00628195	0.0768083	0.166641	0.192	0.211	0.11344
Print Width	0.578	1	0.829	-0.551	0.622	0.538	-0.024798	0.0204801	-0.268	-0.0697389	0.0309883	0.416	0.358
Print Area	0.663	0.829	1	-0.55	0.604	0.522	0.0261548	-0.0426468	-0.189	0.0190855	0.0918565	0.41	0.355
Swing Time	-0.48	-0.551	-0.55	1	-0.891	-0.964	0.0564776	0.211	0.120113	0.0405611	-0.0523833	-0.309	-0.228
Duty Cycle	0.578	0.622	0.604	-0.891	1	0.836	-0.19	-0.0957511	-0.0901835	0.0115032	0.146953	0.381	0.321
Swing Speed	0.385	0.538	0.522	-0.964	0.836	1	-0.0352029	-0.226	-0.107876	-0.017063	0.0574447	0.33	0.258
Stand Index	-0.0678946	-0.024798	0.0261548	0.0564776	-0.19	-0.0352029	1	-0.0510128	0.00351672	-0.0785123	-0.120554	-0.264	-0.285
Single Stance	0.00628195	0.0204801	-0.0426468	0.211	-0.0957511	-0.226	-0.0510128	1	-0.068236	-0.0397018	-0.0330202	-0.0917915	-0.0658314
Mechanical withdrawl threshold radial	0.0768083	-0.268	-0.189	0.120113	-0.0901835	-0.107876	0.00351672	-0.068236	1	0.795	0.655	-0.125069	-0.156019
Mechanical withdrawl threshold central	0.166641	-0.0697389	0.0190855	0.0405611	0.0115032	-0.017063	-0.0785123	-0.0397018	0.795	1	0.89	0.162711	0.127549
Mechanical withdrawl threshold ulnar	0.192	0.0309883	0.0918565	-0.0523833	0.146953	0.0574447	-0.120554	-0.0330202	0.655	0.89	1	0.28	0.24
Mean Grasping Strength	0.211	0.416	0.41	-0.309	0.381	0.33	-0.264	-0.0917915	-0.125069	0.162711	0.28	1	0.95
Maximum Grasping Strength	0.11344	0.358	0.355	-0.228	0.321	0.258	-0.285	-0.0658314	-0.156019	0.127549	0.24	0.95	1
Supplementary Table 2: Correlation heat map of the reconstructed side. The colors indicate the direction of the Spearman correlation coefficient. The intensities of the colors indicate the magnitude of the Spearman correlation coefficient.

## Sheet: Supplementary Table 3
		Print Length	Print Width	Print Area	Swing Time	Duty Cycle	Swing Speed	Stand Index	Single Stance	Mechanichal withdrawl threshold radial	Mechanichal withdrawl threshold central	Mechanichal withdrawl threshold ulnar
Print Length	scc	1	,388**	,581**	-,375**	,436**	,328**	-,207*	-0.114589	0.115576	0.134736	0.0866654
	p (two-tailed)		1.58298e-05	6.46785e-12	3.1739e-05	8.77097e-07	0.000311344	0.0250135	0.218614	0.214647	0.147518	0.35283
Print Width	scc	,388**	1	,561**	-0.148031	,201*	0.0610729	-,360**	-,205*	0.143761	,188*	0.15961
	p (two-tailed)	1.58298e-05		4.68921e-11	0.111206	0.0298464	0.513033	6.83231e-05	0.0268336	0.122018	0.0423988	0.0856242
Print Area	scc	,581**	,561**	1	-,455**	,486**	,410**	-,232*	-,229*	0.154096	,197*	,203*
	p (two-tailed)	6.46785e-12	4.68921e-11		2.62036e-07	2.80203e-08	4.30995e-06	0.0118606	0.0130525	0.0971495	0.0330226	0.0285397
Swing Time	scc	-,375**	-0.148031	-,455**	1	-,870**	-,957**	,183*	0.160122	-0.119297	-0.136495	-0.181025
	p (two-tailed)	3.1739e-05	0.111206	2.62036e-07		3.83134e-37	1.37848e-63	0.0477751	0.0846108	0.20015	0.142256	0.0507926
Duty Cycle	scc	,436**	,201*	,486**	-,870**	1	,838**	-0.175482	0.0479018	0.136338	0.177258	,212*
	p (two-tailed)	8.77097e-07	0.0298464	2.80203e-08	3.83134e-37		4.21238e-32	0.058429	0.608043	0.14272	0.0558862	0.0218563
Swing Speed	scc	,328**	0.0610729	,410**	-,957**	,838**	1	-0.0939519	-0.10255	0.106575	0.131283	0.168839
	p (two-tailed)	0.000311344	0.513033	4.30995e-06	1.37848e-63	4.21238e-32		0.313663	0.271226	0.252763	0.15827	0.0687963
Stand Index	scc	-,207*	-,360**	-,232*	,183*	-0.175482	-0.0939519	1	0.0270544	-,208*	-,208*	-,202*
	p (two-tailed)	0.0250135	6.83231e-05	0.0118606	0.0477751	0.058429	0.313663		0.772161	0.0247009	0.024187	0.0287211
Single Stance	scc	-0.114589	-,205*	-,229*	0.160122	0.0479018	-0.10255	0.0270544	1	0.0335517	-0.0726532	-0.0869487
	p (two-tailed)	0.218614	0.0268336	0.0130525	0.0846108	0.608043	0.271226	0.772161		0.719504	0.4363	0.351252
Mechanichal withdrawl threshold radial	scc	0.115576	0.143761	0.154096	-0.119297	0.136338	0.106575	-,208*	0.0335517	1	,843**	,775**
	p (two-tailed)	0.214647	0.122018	0.0971495	0.20015	0.14272	0.252763	0.0247009	0.719504		8.36345e-33	1.03182e-24
Mechanichal withdrawl threshold central	scc	0.134736	,188*	,197*	-0.136495	0.177258	0.131283	-,208*	-0.0726532	,843**	1	,906**
	p (two-tailed)	0.147518	0.0423988	0.0330226	0.142256	0.0558862	0.15827	0.024187	0.4363	8.36345e-33		9.10242e-45
Mechanichal withdrawl threshold unar	scc	0.0866654	0.15961	,203*	-0.181025	,212*	0.168839	-,202*	-0.0869487	,775**	,906**	1
	p (two-tailed)	0.35283	0.0856242	0.0285397	0.0507926	0.0218563	0.0687963	0.0287211	0.351252	1.03182e-24	9.10242e-45
Supplementary Table 3: Correlation analysis non-reconstructed side. Correlation analysis of the functional tests data of the non-reconstructed side (CatWalk, Von Frey Test) as well as muscle weight by calculating Spearman correlation coefficients (scc). Correlation coefficients with significant p-values are marked in bold. *p<0,05; **p<0,01

## Sheet: Supplementary Table 4
	Print Length	Print Width	Print Area	Swing Time	Duty Cycle	Swing Speed	Stand Index	Single Stance	Mechanichal withdrawl threshold radial	Mechanichal withdrawl threshold central	Mechanichal withdrawl threshold ulnar
Print Length	1	0.388	0.581	-0.375	0.436	0.328	-0.207	-0.114589	0.115576	0.134736	0.0866654
Print Width	0.388	1	0.561	-0.148031	0.201	0.0610729	-0.36	-0.205	0.143761	0.188	0.15961
Print Area	0.581	0.561	1	-0.455	0.486	0.41	-0.232	-0.229	0.154096	0.197	0.203
Swing Time	-0.375	-0.148031	-0.455	1	-0.87	-0.957	0.183	0.160122	-0.119297	-0.136495	-0.181025
Duty Cycle	0.436	0.201	0.486	-0.87	1	0.838	-0.175482	0.0479018	0.136338	0.177258	0.212
Swing Speed	0.328	0.0610729	0.41	-0.957	0.838	1	-0.0939519	-0.10255	0.106575	0.131283	0.168839
Stand Index	-0.207	-0.36	-0.232	0.183	-0.175482	-0.0939519	1	0.0270544	-0.208	-0.208	-0.202
Single Stance	-0.114589	-0.205	-0.229	0.160122	0.0479018	-0.10255	0.0270544	1	0.0335517	-0.0726532	-0.0869487
Mechanichal withdrawl threshold radial	0.115576	0.143761	0.154096	-0.119297	0.136338	0.106575	-0.208	0.0335517	1	0.843	0.775
Mechanichal withdrawl threshold central	0.134736	0.188	0.197	-0.136495	0.177258	0.131283	-0.208	-0.0726532	0.843	1	0.906
Mechanichal withdrawl threshold ulnar	0.0866654	0.15961	0.203	-0.181025	0.212	0.168839	-0.202	-0.0869487	0.775	0.906	1
Supplementary Table 4: Correlation heat map of the non-reconstructed side. The colors indicate the direction of the Spearman correlation coefficient. The intensities of the colors indicate the magnitude of the Spearman correlation coefficient.
